# Supplementary material for: Effectiveness of Physical-Literacy-Based Online Education on Indices of Physical Fitness in High-School Adolescents: Intervention Study during the COVID-19 Pandemic Period
Source: Children (Basel). 2023 Oct 8;10(10):1666. doi: 10.3390/children10101666 (PMC10605366; doi:10.3390/children10101666)
Supplement: Supplementary file 1 [file children-10-01666-s001.zip]

Archive with 1 entries (1 files):
- children-2638892-supplementary.pdf
